# Supplementary material for: Selection of medicinal plants for traditional medicines in Nepal
Source: J Ethnobiol Ethnomed. 2021 Oct 16;17:59. doi: 10.1186/s13002-021-00486-5 (PMC8520218; doi:10.1186/s13002-021-00486-5)
Supplement: Supplementary file 1 — Additional file 1. Total 255 plant species with 122 medicinal species of 105 families in Baitadi and Darchula districts. [file 13002_2021_486_MOESM1_ESM.xlsx]

## Sheet: Sheet1
Family	Botanical name	Coll code	Local name	Baitadi use types	Darchula use types	Parts used	Use reports in present study
Pinaceae	Abies pindrow (Royle ex D.Don) Royle	RK127	Salla, Himisin	1	2	Wood	Plant is a common wood and it s also considered as cultural.
Fabaceae	Abrus precatorius L.	KU 07209	Ratigedi	4	0	Fruits	Fruits are used in eye complaints, cancer and ratuwa, pilo.
Sapindaceae	Acer campbelli Hook.f. & Thomson ex Hiern
Sapindaceae	Acer oblongum Wall. ex DC.
Amaranthaceae	Achyranthes aspera L.	KU 07223, BKU 098	Apamarh	2	0	Root	Root extract is antidysenteric and useful in indigestion.
Polygonaceae	Aconogonum rumicifolium Hara	RK 118	Khyakjadi, Chadule, Chaunle	1	4	Stem	Roots are useful in fever , stomachache and dysentery.
Acoraceae	Acorus calamus L.	KU 07234, BKU 176	Bojho	3	2	Rhizome	Rhozome is used in cough, fever, hoarse sounds and as an antileech.
Pteridaceae	Adiantum venustum D.Don
Rutaceae	Aegle marmelos (L.) Correa	KU 07213 BBU 097	Bel	2	1	Leaf, fruits	Fruits are digestive. Plant is cultural.
Sapindaceae	Aesculus indica(Wall. ex Cambess.) Hook	KU 563/00	Pangar	7	1	Fruits	Fruits and seeds are used in imflammation, foot unjury, headache, cough, cold and antihelmintic. Fruit also eases urination of livestock.
Asparagaceae	Agave cantala (Haw.) Roxb. ex Salm-Dyck	RK 119	Rambans	3	0	Leaf	Plant is good for fibre and making ropes. This is also piscidal in properties.
Asteraceae	Ageratina adenophora (Sprengel) R. M. King & H. Rob.	RK 120	Banmara, Kaloban	1	1	Stem, leaf	Plant extract is used in cuts and wounds.
Asteraceae	Ainsliaea latifolia (D.Don) Sch.Bip.
Amaryllidaceae	Allium prattii C.H. Wright	RK 116	Jimbu	0	3	Shoot	Plant is depressant of cold and cough.
Amaryllidaceae	Allium wallichii Kunth	RK117	Ban lasun Dum, Sir, Sekwa, ganrani	0	4	Rhizome	Rhizome is used in arthritis, backache, dysentery and gastric complants.
Betulaceae	Alnus nepalensis D.Don	RK 114	Uttis	1	1	Bark	Bark is used in paralysis.
Xanthorrhoeaceae	Aloe vera (L.) Burm. f.	RK 125	Ghiukumari	1	1	Leaf	Plant juice is applied on burns and scaleds and useful in diabetes.
Asteraceae	Anaphalis triplinervis (Sims) Sims ex C.B.Clarke
Ranunculaceae	Anemone rupicola Cambess.
Apiaceae	Angelica archangelica L.	KU 07210, RK122101	Gannano Chipi, Siwi, Hiwi	4	2	Root	Root is a good spices and used for cold, cough, constipation, gastric, stomachache and joint pain.
Araliaceae	Aralia cachemirica Decne.	RK 110	Panchpate	1	4	Whole plant	Plant is used in skin diseases, swells, stomachache, wounds and respiratory problems.
Asteraceae	Aretemisia indica Willd.
Aristolochiaceae	Aristolochia griffithii Hook.f. & Thomson ex Duch.
Asteraceae	Artemisia indica Willd.	KU 07214	Kurjo	3	6	Leaf	Plant leaves are insecticidal, and useful in cuts, fever, headache, piles and skin diseases. Plant is also cultural.
Poaceae	Arundinaria falcata Nees.
Asparagaceae	Asparagus racemosus Willd.	KU 07221. BBU 065, 06-15 NHM	Kurilo Jhirjhikado	5	2	Rhizome	Roots are useful in fever and typhoid, gastric, jaundice and useful as an agent for lactation and escaping away yhe evi spirits.
Aspleniaceae	Asplenium indicum Sledge
Asteraceae	Aster diplostephioides (DC.) C.B.Clarke
Saxifragaceae	Astilbe rivularis Buch.-Ham. ex D.Don
Fabaceae	Astragalus candolleanus Benth.
Athyriaceae	Athyrium wallichianum Ching
Meliaceae	Azadirachta indica A. Juss.	RK108	Neem	0	2	Leaf	Leaves are used in diarrhoea and fever.
Fabaceae	Bauhinia purpurea L.	KU 07249	Koiralo	3	3	Bark	Plant inflorescence is used in diarrhoea, stomachache, dusentery and indigestion.
Fabaceae	Bauhinia vahlii Wight & Arn.	KU 07240	Malu	2	0	Leaf	Plant is a good forage and cultural.
Cornaceae	Benthamidia capitata (Wall.) H.Hara
Berberidaceae	Berberis aristata DC.	RK121	Chutro	2	2	Bark , Root	Fruits are edible. Bark is useful in paralysis, cough, cuts and wounds.
Berberidaceae	Berberis asiatica Roxb. ex DC.	DKU 034, RK 112201	Chutro Kirmada	1	3	Fruits	Edible fruits are useful in jaundice, fever and diabetes.
Saxifragaceae	Bergenia ciliata (Haw.) Sternb.	KU 07252 DKU 124	Vedaito, silphode, pakhanved, Paduwa	7	3	Rhizome	Root is used in stomachache, gastric, indigestion, fracture, cough, diarrhoea, gall stone, constipation and nausea.
Betulaceae	Betula alnoides Buch.-Ham. ex D.Don
Betulaceae	Betula utilis D.Don	KU 556/00	Bhojpatra	0	2	Wood	Plant bark and wood are used in storing grains. People considered that the stored grains in bhojpatra are medicinal.
Polygonaceae	Bistorta amplexicaulis (D.Don) Greene
Rutaceae	Boenninghausenia albiflora (Hook.) Rchb. ex Meisn.
Ophioglossaceae	Botrychium lanuginosum Wall. ex Hook. & Grev.
Apiaceae	Bupleurum candoleii Wall. ex DC.
Fabaceae	Butea monosperma (Lam.) Taub	KU 07205	Palans	1	0	Wood	Wood is considered cultural and used to protect evil spirits. Giving this plant wood to anyone is a symbol of divorce.
Buxaceae	Buxus rugulosa Hatus.
Orchidaceae	Calanthe plantaginea Lindl.	RK112204	Bishmaro	2	0	Stem	Plant is used as antodoting and useful in stomachache and snake bites.
Apocynaceae	Calotropis gigantea (L.) Dryand	KU 07264, BBU 054	Aank	1	3	Milk, leaf	Plant milk is used for sprain, joint pain. Leaf powder is used in snake bite. Plant is taken as cultural.
Asteraceae	Caltha palustris L.
Cannabaceae	Cannabis sativa L.	Heng 9806	Bhango	1	2	Seeds	Plant is used in tila pareko of cattle. Plant seeds arer used for constipatio nand analgesic. '
Liliaceae	Cardiocrinum giganteum (Wall.) Makino
Apiaceae	Carum carvi L.	RK107	Kalijira	4	3	Seeds	Plant seeds are helpful in easing respiratin,
Fagaceae	Castanopsis hystrix Hook. f. & Thomson ex A. DC.	RK 106	Kataunj	2	0	Bark, Wood	Plant is a good wood and fodder tree. Bark for snake bites.
Cannabaceae	Celtis australis L.
Apiaceae	Centella asiatica (L.) Urb.	KU 07276 DBU 006	Khochade, Brahmi, Pitmar,	9	3	Leaf	Plant juice is used in conjuntivis, cuts, wounds, skin diseases, acenes, cold, fever, cattls urine dehradation, jaundice, pilo and makada.
Poaceae	Chrysopogon aciculatus (Retz.) Trin.	RK105	Salmo	1	1	Shoot	Plant is a very good grass.
Lauraceae	Cinnamomum tamala (Buch.-Ham.) T.Nees & Eberm.	KU 07215 BBU 095	Dalchini tejpat	2	4	Bark	Bark and leaves are used as spices and useful in cold, cough, arthritis and toothache.
Asteraceae	Cirsium verutum (D.Don) Spreng.	KU 07222	Thakailo	5	0	Root	Root is usedful in dehydration, cough, fever and urine complaints.
Menispermaceae	Cissampelos pareira L.
Ranunculaceae	Clematis montana Buch.-Ham ex DC.	132-15 NHM	Juge belo	3	1	Stem	Flowers are useful in control diarrhoea and vomiting. Locally plant is also used a rope.
Cucurbitaceae	Coccinia grandis (L.) Voigt
Coriariaceae	Coriaria nepalensiis Wall.	KU 07247, RK112407	Machhaino	2	0	Fruits	Fruits are edible and applied on burns and scalds.
Apiaceae	Cortia depressa (D.Don) C.Norman
Papaveraceae	Corydalis casimiriana Royle
Rosaceae	Cotoneaster frigidus Wall. ex Lindl.
Rosaceae	Cotoneaster microphyllus Wall. ex Lindl.
Zingiberaceae	Curcuma angustifolia Roxb.	KU 07259.	Haldo Kalo	3	3	Rhizome	Rhizome is used in cough, inflamation, stomachache, fracture and skin diseases.
Convolvulaceae	Cuscuta reflexa Roxb.	KU 07265, BKU 053	Akasbeli	6	3	Stem	Plant is used in skin diseases, jaundice and conjunctivities. Shoot is also used for pneumonia and cough of cattle. Shoot is sometimes used as an antifertility ingredient.
Poaceae	Cynodon dactylon (L.) Pers.	RK104	Dubo	4	1	Whole plant	Plant is cultural. It is used with honey for fracture, jaundice and snakebite.
Boraginaceae	Cynoglossum zeylanicum (Vahl) Brand	RK103	Bippe kuro, Datiune,	4	1	Flowers, Root	Plant root is useful in pneumonia, fever, cough and joint pain. Flowers are used to reduce blood pressure.
Dryopteridaceae	Cyrtomium anomophyllum (Zenker) Fraser-Jenk.
Orchidaceae	Dactylorhiza hatagirea (D. Don) Soo	R 126, RK 122	Panchaunle	0	4	Salep	Plant salep is commonly used in cuts and wounds. Plant is tonic.
Thymeleaceae	Daphne bholua Buch.-Ham. ex D.Don
Daphniphyllaceae	Daphniphyllum himalayense (Benth.) Mull
Urticaceae	Debregeasia longifolia (Burm.f.) Wedd.	RK 101	Githi, Tusare	2	0	Wood	Plant wood is used for storing milk products. Plant wood is also used for fracture and sprain.
Ranunculaceae	Delphinium himalayae Munz	RK100	Atis	0	1	Root	Root is antidiarrhoec and antidoting.
Poaceae	Dendrocalamus hamiltonii Nees& Arn. ex Munro	RK1225	Bans	0	2	Shoot	Plant is cultural and a good fodder.
Fabaceae	Desmodium elegans DC.
Fabaceae	Desmodium oojeinense (Roxb.) H.Ohashi	RK1224	Sadan	2	0	Leaf, Wood	Plant is good for wood and fodder.
Poaceae	Desmostachys bipinnata (L.) Stapf.	KU 07268	Kush	2	1	Shoot	Plant is cultural, and used medicinally for heart attack, and reduce blood pressure.
Hydrangeaceae	Deutzia staminea R.Br. ex Wall
Hydrangeaceae	Dichroa febrifuga Lour.
Gesneriaceae	Didymocarpus albicalyx C.B. Clarke	KU 07216	Kumkum (Pathhar dhud)	6	3	Leaf	Plant leaf and roots are used in fracture, sprains, skin diseases, respiratory diseases, dudhe rog, sool and to increase fertility.
Sapotaceae	Diploknema butyracea (Roxb.) H.J.Lam	KU 07225	Chiuri	5	2	Seeds	Fruits are edible. Plant is also a good source of fodder, fuelwood and oil.
Dipsacaceae	Dipsacus inermis Wall.
Lamiaceae	Dracocephalum heterophyllum Benth.
Poaceae	Drepanostachyum falcatum (Nees) Keng f.	RK 109	Nigalo	4	0	Shoot	Tender shoots are used as vegetable. Plant is also cultural and used as a good fodder.
Dryopteridaceae	Dryopteris cochleata (D.Don) C.Chr.
Rosaceae	Duchesnea indica (Jacks.) Focke
Asteraceae	Duhaldia cappa (Buch.-Ham. ex D.Don) Pruski& And.
Eleagnaceae	Elaeagnus parvifolia Wall. ex Royle	E246	Mallido	1	2	Fruits	Fruits are edible and useful in dysentery.
Urticaceae	Elatostemma sessile J.R.Forst. & G.Forst.
Poaceae	Eleusine indica (L.) Geartn.	RK1223	Ban kodo	0	3	Seed	Seed is digestive and helpful in gastric, diarrhoea and constipation.
Lamiaceae	Elsholtzia flava Benth.
Ephedraceae	Ephedra gerardiana Wall. Ex Stapf
Onagraceae	Epilobium sikkimense Hausskn.
Equisetaceae	Equisetum diffusum D.Don
Asteraceae	Erigeron karvinskianus DC.
Rosaceae	Eriobotrya elliptica Lindl.
Apiaceae	Eryngium foetidum L.	RK1222	Ban Dhaniya	1	2	Seeds	Plant and seeds are used in diarrhoea, lactation and human fertility.
Poaceae	Eulaliopsis binata (Retz.) C.E.Hubb.	RK1221	Babiyo	2	2	Stem	Plant is cultural, and used as grass and local material for making ropes.
Celastraceae	Euonymus fimbriatus Wall.
Euphorbiaceae	Euphorbia royleana Bioss.	RK1220	Siudi	1	1	Milk	Milk is used for joint pain.
Pentaphylacaceae	Eurya accuminata DC.
Moraceae	Ficus auriculata Lour.	RK1219	Timilo	2	1	Leaf	Plant is a good fodder tree.
Moraceae	Ficus benghalensis L.	KU 07287	Bar	2	1	Bark, wood	Plant is cultural. Bark is useful in skin diseases.
Moraceae	Ficus hederacea Roxb.	RK112206	Makadbelo	1	0	Milk	Plant juce and milk are used in skin rashes (makada).
Moraceae	Ficus neriifolia Sm.	RK1218	Dudhilo	2	1	Leaf	Plant is a good fodder tree.
Moraceae	Ficus palmata Forssk.	BBU 095, 153-15 KATH	Bedu	3	0	Shoot	Plant is used as vegetable and it helps to remove thorns. Tender shoots are used as vegetable.
Moraceae	Ficus religiosa L.	RK1217	pipal	1	1	Leaf, Wood	Plant is highly cultural.
Moraceae	Ficus semicordata Buch.-Ham ex Sm.	KU 07286	Khaneu	2	1	Leaf	Plant is a good fodder tree.
Rosaceae	Fragaria nubicola (Lindl. ex Hook.f.) Lacaita
Rubiaceae	Galium elegens Wall. ex Rocb.
Burseraceae	Garuga pinnata Roxb.
Gentianaceae	Gentiana capitata Buch.-Ham ex D.Don
Gernaniaceae	Geranium nepalense Sweet
Urticaceae	Girardinia diversifolia (Link) Friis	RK1216	Allo	2	0	Stem	Plant is useful in fracture.
Orchidaceae	Goodeyera repens (L.) R.Br.
Malvaceae	Grewia optiva J.R. Drumm. ex Burret	RK1215	Veyol	3	0	Bark, leaf	Plant is a good fodder and fibre tree. Plant fibre is used in making ropes.
Araliaceae	Hedera nepalensis K. Koch
Zingiberaceae	Hedychium ellipticum Buch.-Ham. ex Sm.
Elaegnaceae	Hippophoe salicifolia D.Don
Lardizabalaceae	Holboellia latifolia Wall.
Apiaceae	Hydrocotyle javanica Thunb.	RK1214	Dhapadyo	2	0	Whole plant	Plant is used in cuts and wounds and snake bite.
Hypericaceae	Hypericum oblongofolium Choisy
Aquifoliaceae	Ilex dipyrena Wall.
Aquifoliaceae	Ilex excelsa (Wall.) Voigt
Balsaminaceae	Impatiens balsamina L.
Poaceae	Imperata cylindrica (L.) Raeusch.	RK1213	Siru	2	0	Shoot	Plant rhizome juice is used in urine problem.
Fabaceae	Indigofera heterantha Brandis
Iridaceae	Iris decora Wall.
Oleaceae	Jasminum dispermum Wall.
Euphorbiaceae	Jatropha curcas L.	KU 07260, BBU 056	Inno	1	2	Shoot	Young shoots are used in toothache, snake bites and polio.
Juglandaceae	Juglans regia L.	KU 07272, DBU 099	Okhar	5	3	Bark, fruits	Fruits are edible. Root is used as toothache and bodyache. Leaf is used in antihairfall.
Juncaceae	Juncus thomsonii Buchenau
Cupressaceae	Juniperus indica Bertol.	RK113	Dhupi Chamar, Pama	0	4	Seed	Plant is cultural. Oil is used for backache, skin allergy and dusentery.
Cupressaceae	Juniperus squamata Buch.-Ham ex D.Don
Acanthaceae	Justicia adhatoda L.
Polygonaceae	Koenigia delicatula (Meisn.) H. Hara
Lauraceae	Lindera neesiana (Wall. ex Nees) Kurz
Lauraceae	Litsea doshia (D.Don) Kost.
Caprifoliaceae	Lonicera lanceolata Wall.
Ericaceae	Lyonia ovalifolia (Wall.) Drude	RK1212	Aayer	3	0	Bark, wood	Bark is aplied in skin diseases. Plant is also used as wood and fuel.
Magnoliaceae	Magnolia kisopa (Buch.-Ham. ex DC.) Figlar	RK1209	Sirma	2	1	Wood	Plant is a cultuiral wood tree.
Berberidaceae	Mahonia nepaulensis DC. ex Dippel
Anacardiaceae	Mangifera indica L.	RK1211	Aanp	1	3	Leaf	Plant is cultural and bark juice is used in gastric and hydrocoele.
Meliaceae	Melia azedarach L.	RK1210	Bakaino	2	3	Bark	Barks are antipyretic and anthelmintic. Fruits are useful in tila pareko of cattle.
Caprifoliaceae	Morina longifolia Wall. ex DC.
Moringaceae	Moringa oliefera Lam.
Myricaceae	Myrica esculenta Buch.-Ham. ex D. Don	KU 567/00	Kafal	10	2	Bark, fruits	Plant bark is used in jaundice, paralysis, and to improve fertility. It also removes skin scars and eases burns and scalds.
Primulaceae	Myrsine africana L.
Caprifoliaceae	Nardostachys jatamansi (D.Don) DC.	KU 07218, DBU 060	Balaichan Jatamasi	0	5	Rhizome	Plant is used in stomachache, heart disease and dysentery.
Lauraceae	Neolitsea pallens (D. Don) Momiy. & H. Hara
Plantaginaceae	Neopicrorhiza scrophulariiflora (Pennell) D.Y.Hong	DKU 090.	Kutki	1	4	Root	Roots are useful in indigestion, fever, TB and respiratory problems.
Lamiaceae	Ocimum gratissimum L.	KU 07200	Ban tulasi	2	3	Seed	Plant is considered as holy/cultural and controlled used for fever, rheumatism and jaunndice with Syzygium aromaticum.
Oleaceae	Olea grandulifera Desf.
Ophiocordycipitaceae	Ophiocordyceps sinensis (Berk.) G.H.Sung	KU 07241	Yarsa	0	2	Whole plant	Plant is highly tonic and used in fever and cough.
Lamiaceae	Origanum vulgare L.
Bignoniaceae	Oroxylum indicum (L.) Kurz	KU 07238 BKU 061	Tata, Faltate, Tatelo	3	0	Seed	Plant s a fodder tree and useful in tila pareko.
Santalaceae	Osyris wrightiana Wall. ex Weight
Oxalidaceae	Oxalis corniculata L.
Ranunculaceae	Oxygraphis polypetala (Raf.) Hook.f. & Thomson
Melanthiaceae	Paris polyphylla Sm.	RK121806	Satuwa	5	4	Rhizome	Plant root is used for headache, fever, dizziness, diarrhoea, indegestion, wounds, gastric, epilpsy and snake bites.
Orobanchaceae	Pedicularis hoffmeisterii Klotz.
Poaceae	Pennisetum flaccidum Friseb.
Lamiaceae	Perilla frutescens (L.) Britton	RK1208	Bhangkhaper	4	1	Seeds	Plant is used in fever, cough and cold. Plant leaf is applied to make an amulet for children for easing their respiration.
Lauraceae	Persea duthei (King) Kosterm.
Lauraceae	Persea odoratissima (Nees) Kosterm.	198-15 KATH	Kaulo (Dhuyun)	3	1	Bark	Plant is a good fodder and useful in paralysis.
Polygonaceae	Persicaria capitata (Buch.-Ham. ex D.Don) H.Gross
Arecaceae	Phoenix sylvestris (L.) Rocb.
Phyllanthaceae	Phyllanthus emblica L.	KU 07262 BKU 135	Amala	5	3	Fruits, Leaf	Plant is cultural, and fruits are used as medicinal for cough, gastric, indigestion, skin diseases, hair growth and removing skin scars.
Phytolaccaceae	Phytolacca acinosa Roxb.	RK1207	Jarakho	3	0	Stem	Plant is used as vegetable for jaundice and cold.
Asteraceae	Picris hieracioides Sibth. & Sm.	RK122403	Ratpate Picris	5	1	whole plant	Plant is useful in titanus, burns and pneumonia, and urine problem of livestock.
Pinaceae	Pinus roxburghii Sarg.	RK1206	Sallo resin	6	2	Resin	Plant ersin is used in wouds, fracture and inflammation. This is also a common wood in village.
Pinaceae	Pinus wallichiana A.B. Jacks.	RK1205	Sallo, Lamesinm	0	3	Wood	Plant is a good fuelwood and wood species. It is also used in gastric.
Fabaceae	Piptanthes nepalensis (Hook.) D.Don
Anacardiaceae	Pistacia chinensis Bunge
Plantaginaceae	Plantago erosa Wall.
Poaceae	Poa pratensis L.
Polygalaceae	Polygala abyssinica R.Br. ex Fresen.	RK1204	Luinche	2	0	Leaf	Plant is a common grass.
Polygalaceae	Polygala arrillata Buch.-Ham. ex D. Don
Asparagaceae	Polygonatum cirrhifolium (Wall.) Royle	RK1226	Khiraunla	1	2	Shoot, Root	Tender shoots are used as vegetable and appetizer.
Moringaceae	Polygonatum verticillatum (L.) All	RK1203	Setakchini, Khakan	0	2	Root	Plant root is useful for indigestion and diarrhoea.
Rosaceae	Potentilla fulgens Diels
Urticaceae	Pouzolzia hirta (Blume) Hassk.	RK1202	Aterno	1	0	Root	Root extract is useful in skin diseases.
Primulaceae	Primula glomerata Pax
Rosaceae	Prinsepia utilis Royle	KU 07229 BKU 136	Hirpa, Dhatelo	0	4	Seed oil	Oil is applied for backache, sprain, bath rog and cuts and wounds.
Rosaceae	Prunus cerasoides Buch.-Ham. ex D.Don	RK1201	Paiyu	4	1	Bark	Plant is a good in fodder and cultural values. Bark is used in paralysis.
Rosaceae	Prunus cornuta (Wall. ex Royle) Steud.	RK 112	Aaruato	0	3	Root	Root juice is used for paralysis, dysentery and livestock wounds.
Rosaceae	Prunus undulata Buch.-Ham. ex D.Don
Urticaceae	Pteracanthus urticifolia (Wall. ex Kuntze) Bremek.
Pteridaceae	Pteris cretica L.
Rosaceae	Pyracantha crenulata (Roxb. ex D.Don) M.Roem.
Rosaceae	Pyrus pashia Buch.-Ham ex D.Don
Fagaceae	Quercus glauca Thunb.
Fagaceae	Quercus incana Bartram	197-15 KATH, RK 112215	Falant	3	0	Wood	Plant is good as fodder, fuelwood and agriculture implements.
Fagaceae	Quercus lanata Sm.	175-15 KATH	Banj	7	2	Wood	Plant bark and resin is used for indigestion, cough, cold and pain relief.
Fagaceae	Quercus semecarpifolia Sm.	RK112408	Khasru, Tikso	3	0	Leaf, wood	Plant is good as fodder, fuelwood and agriculture implements.
Linaceae	Reinwardtia indica Dumort.
Polygonaceae	Rheum australe D.Don	RK1200	Chulethi, Dolu	0	4	Stem	Plant root is used for backache, sprain and appendicities.
Ericaceae	Rhododendron anthopogon D. Don	RK115	Sunpati Chima	0	1	Leaf	Plant is cultural and used for incense.
Ericaceae	Rhododendron arboreum Sm.	DBU 063	Gurans	5	2	Flower, Wood	Wood is used in making pots for storing milk and products. Flowers are useful dysentery, blood purufucation and easing swallowing.
Ericaceae	Rhododendron campanulatum D.Don
Anacardiaceae	Rhus javanica L.
Grossulariaceae	Ribes glaciale Wall.	RK124	Sankhdhar	1	2	Fruit	Fruits are used in inducing speaking to the children.
Rosaceae	Rosa laevigata Mitchx
Rosaceae	Rosa sericea Wall ex Lindl.
Rubiaceae	Rubia wallichiana Decne.	RK121902	Mijitthi	4	0	Stem	Stem juice is used in diarrhoea, paralysis, cough and inflamation. It is also useful in inflammation of cattle.
Rosaceae	Rubus ellipticus Sm.	183-15 KATH	Aisedu	7	2	Tender bud, root, fruits	Fruits are edible. Plant root extract is alcoholic and useful in diarrhoea, indigestion, stomachache, typhoid, burns and eplilepsy. Tender leaf buds are used in paralysis. It is also useful in swells.
Rosaceae	Rubus nepalensis Hort.
Polygonaceae	Rumex nepalensis Spreng.	RK112202	Halhale	3	1	Shoot	Plant is vegetable and useful in scabies.
Salicaceae	Salix daltoniana And.
Salicaceae	Salix denticulata And.
Buxaceae	Sarcococca hookeriana Baill.
Asteraceae	Saussurea nepalensis Spreng.
Apiaceae	Selinum wallichianum (DC.) Raizada & H.O. Saxena	RK112203	Bhutksh	0	1	Root	Plant is used to escape away the evil spirits.
Asteraceae	Senecio chrysanthemoides DC.
Poaceae	Setaria verticillata (L.) P.Beauv.
Dipterocarpaceae	Shorea robusta Geartn.	RK112205	Sal	4	1	Leaf, Wood	Plant is a good wood and fodder tree.
Rutaceae	Skimmia arborescens T. Anderson ex Gamble
Smilacaceae	Smilax aspera L.
Smilacaceae	Smilax ferox Wall. ex Kunth
Solanaceae	Solanum surattense Burm.f.	DKU 086.	Kantakari Jhyaure baigan	1	0	Seeds	Plant seeds are infused for toothacche.
Rosaceae	Spirea canescens D Don
Caryophyllaceae	Stellaria media (L.) Vill.
Menispermaceae	Stephania glabra (Roxb.) Miers
Gentianaceae	Swertia chirayita (Roxb.) Buch.-Ham. ex C.B.Clarke	KU 07277, DBU 067	Chiraito, tite	5	6	Root, stem	Root is antidiarrhoic, and useful in cough, cold, indigestion, fever, TB, reducing blood pressure. This is also useful in livestock throat pain.
Myrtaceae	Syzygium cumini (L.) Skeels	KU 07283, BBU 085	Jamuno	2	2	Fruits	Fruits are useful in diabetes and diarrhoea. Plant is cultural.
Asteraceae	Taraxacum officinale var. parvulum Hook. f.	RK123	Taraxacum	0	1	Root	Pl;ant is anticancerous.
Taxaceae	Taxus contorta Griff.	KU 99/00, RK111, RK121808	Lothsalla	4	2	Leaf, wood	Plant wood is cultural, and used as an anticancer wood.
Combretaceae	Terminalia alata Heyne ex Roth	RK112206	Saj	1	1	Leaf, wood	Plant is a good wood and fodder tree.
Combretaceae	Terminalia chebula Retz.	KU 07278, BKU 068	Harro	3	2	Fruit	Fruits are used in cough, cold, gastric and fever.
Vitaceae	Tetrastigma obtectum (Wall. ex M.A. Lawson) Planch. ex Franch.
Ranunculaceae	Thalictrum cultratum Wall.	KU 07284, 107-15-NHM	Peljadi Thalictrum	0	3	Root	Plant root is valued for fever, gastric and jaundice.
Asparagaceae	Theropogon pallidus (Wall. ex Kunth) Maxim.
Lamiaceae	Thymus linearis Benth.
Meliaceae	Toona serrata (Royle) M Roem.	RK112207	Dallo	1	0	Wood	Plant is used for wood.
Cornaceae	Toricellia tilifolia DC.
Cucurbitaceae	Trichosanthes tricuspidata Lour.	RK112208	Indrayani	2	1	Fruit	Fruit is considered as digestive and applied in paralysis, gastric and tila of cattle.
Melanthiaceae	Trillium govanianum Wall. ex D.Don
Urticaceae	Urtica dioica L.	KU 07290	Sisnu med	5	5	Root	Root is used in rheumatism, paralysis, inflammation, fracture, sprain, and pida.
Caprifoliaceae	Valeriana jatamansii Jones	KU 07279, DKU 084, RK112413	Simme Sugandhwal	5	2	Rhizome	Root is used in throat pain, fever, cough, indigestion and skin and respiratory diseases.
Scrophulariaceae	Verbascum thapsus L.
Poaceae	Vetiveria zizanoides (L.) Nash
Adoxaceae	Viburnum cylindricum Buch.-Ham. ex D. Don
Adoxaceae	Viburnum erubescens Wall.
Adoxaceae	Viburnum nervosum D.Don
Violaceae	Viola canescens Wall.
Santalaceae	Viscum album L.	204-15 KATH, 150-NHM	Ainjedu, Hainjedu	2	1	Fruits	Plant is useful in fracture and sprains.
Lamiaceae	Vitex negundo L.	RK102	Syali	2	1	Leaf	Leaf juice is used in headache.
Thymeleaceae	Wikstroemia cannescens Wall. ex Meisn.
Lythraceae	Woodfordia fruticosa (L.) Kurtz	RK112209	Dhainro	3	0	Flowers	Flowers are useful in burns, scalds, indigestion and control diarrhoea. They are also useful in making the sound better.
Rutaceae	Zanthoxylum armatum DC.	KU 07291 DKU 069	timur med	5	4	Fruits	Seeds are good in cough, fever, cold, toothache, asthma and indigestion.
Rhamnaceae	Ziziphus jujuba Mill.	BKU 082	Bayer, Bewari	3	1	Seed, bark	Edible fruits are used in diarrhoea, dysentery, jaundice and fermentation.
Rhamnaceae	Ziziphys mauritiana Lam.
